# Supplementary material for: Development and validation of a targeted next generation DNA sequencing panel outperforming whole exome sequencing for the identification of clinically relevant genetic variants
Source: Oncotarget. 2017 Oct 26;8(60):102033–45. doi: 10.18632/oncotarget.22116 (PMC5731933; doi:10.18632/oncotarget.22116)
Supplement: Supplementary file 2 [file oncotarget-08-102033-s002.xlsx]

## Sheet: EECP_genelist
	Gene ID	Ensembl annotation
1	ABL1	ENSG00000097007	ABL proto-oncogene 1	non-receptor tyrosine kinase [Source:HGNC Symbol;Acc:HGNC:76]
2	ABL2	ENSG00000143322	ABL proto-oncogene 2	non-receptor tyrosine kinase [Source:HGNC Symbol;Acc:HGNC:77]
3	ACVR2A	ENSG00000121989	activin A receptor type 2A [Source:HGNC Symbol;Acc:HGNC:173]
4	AFF2	ENSG00000155966	AF4/FMR2 family member 2 [Source:HGNC Symbol;Acc:HGNC:3776]
5	AKT2	ENSG00000105221	AKT serine/threonine kinase 2 [Source:HGNC Symbol;Acc:HGNC:392]
6	AKT3	ENSG00000117020	AKT serine/threonine kinase 3 [Source:HGNC Symbol;Acc:HGNC:393]
7	APC	ENSG00000134982	APC	WNT signaling pathway regulator [Source:HGNC Symbol;Acc:HGNC:583]
8	ARID1A	ENSG00000117713	AT-rich interaction domain 1A [Source:HGNC Symbol;Acc:HGNC:11110]
9	ATM	ENSG00000149311	ATM serine/threonine kinase [Source:HGNC Symbol;Acc:HGNC:795]
10	AXIN2	ENSG00000168646	axin 2 [Source:HGNC Symbol;Acc:HGNC:904]
11	BARD1	ENSG00000138376	BRCA1 associated RING domain 1 [Source:HGNC Symbol;Acc:HGNC:952]
12	BCL2	ENSG00000171791	BCL2	apoptosis regulator [Source:HGNC Symbol;Acc:HGNC:990]
13	BMPR1A	ENSG00000107779	bone morphogenetic protein receptor type 1A [Source:HGNC Symbol;Acc:HGNC:1076]
14	BRCA1	ENSG00000012048	BRCA1	DNA repair associated [Source:HGNC Symbol;Acc:HGNC:1100]
15	BRCA2	ENSG00000139618	BRCA2	DNA repair associated [Source:HGNC Symbol;Acc:HGNC:1101]
16	BRIP1	ENSG00000136492	BRCA1 interacting protein C-terminal helicase 1 [Source:HGNC Symbol;Acc:HGNC:20473]
17	C1QA	ENSG00000173372	complement C1q A chain [Source:HGNC Symbol;Acc:HGNC:1241]
18	CASP8	ENSG00000064012	caspase 8 [Source:HGNC Symbol;Acc:HGNC:1509]
19	CCND1	ENSG00000110092	cyclin D1 [Source:HGNC Symbol;Acc:HGNC:1582]
20	CCNE1	ENSG00000105173	cyclin E1 [Source:HGNC Symbol;Acc:HGNC:1589]
21	CD274	ENSG00000120217	CD274 molecule [Source:HGNC Symbol;Acc:HGNC:17635]
22	CD276	ENSG00000103855	CD276 molecule [Source:HGNC Symbol;Acc:HGNC:19137]
23	CD80	ENSG00000121594	CD80 molecule [Source:HGNC Symbol;Acc:HGNC:1700]
24	CD86	ENSG00000114013	CD86 molecule [Source:HGNC Symbol;Acc:HGNC:1705]
25	CDH1	ENSG00000039068	cadherin 1 [Source:HGNC Symbol;Acc:HGNC:1748]
26	CDK4	ENSG00000135446	cyclin dependent kinase 4 [Source:HGNC Symbol;Acc:HGNC:1773]
27	CDK6	ENSG00000105810	cyclin dependent kinase 6 [Source:HGNC Symbol;Acc:HGNC:1777]
28	CDKN2A	ENSG00000147889	cyclin dependent kinase inhibitor 2A [Source:HGNC Symbol;Acc:HGNC:1787]
29	CDKN2B	ENSG00000147883	cyclin dependent kinase inhibitor 2B [Source:HGNC Symbol;Acc:HGNC:1788]
30	CHEK2	ENSG00000183765	checkpoint kinase 2 [Source:HGNC Symbol;Acc:HGNC:16627]
31	CTNNB1	ENSG00000168036	catenin beta 1 [Source:HGNC Symbol;Acc:HGNC:2514]
32	DDR1	ENSG00000204580	discoidin domain receptor tyrosine kinase 1 [Source:HGNC Symbol;Acc:HGNC:2730]
33	DDR2	ENSG00000162733	discoidin domain receptor tyrosine kinase 2 [Source:HGNC Symbol;Acc:HGNC:2731]
34	EGF	ENSG00000138798	epidermal growth factor [Source:HGNC Symbol;Acc:HGNC:3229]
35	EGFR	ENSG00000146648	epidermal growth factor receptor [Source:HGNC Symbol;Acc:HGNC:3236]
36	EML4	ENSG00000143924	echinoderm microtubule associated protein like 4 [Source:HGNC Symbol;Acc:HGNC:1316]
37	ENAH	ENSG00000154380	enabled homolog (Drosophila) [Source:HGNC Symbol;Acc:HGNC:18271]
38	EPCAM	ENSG00000119888	epithelial cell adhesion molecule [Source:HGNC Symbol;Acc:HGNC:11529]
39	AMER1	ENSG00000184675	APC membrane recruitment protein 1 [Source:HGNC Symbol;Acc:HGNC:26837]
40	FAT4	ENSG00000196159	FAT atypical cadherin 4 [Source:HGNC Symbol;Acc:HGNC:23109]
41	FBXW7	ENSG00000109670	F-box and WD repeat domain containing 7 [Source:HGNC Symbol;Acc:HGNC:16712]
42	FGFR1	ENSG00000077782	fibroblast growth factor receptor 1 [Source:HGNC Symbol;Acc:HGNC:3688]
43	FGFR3	ENSG00000068078	fibroblast growth factor receptor 3 [Source:HGNC Symbol;Acc:HGNC:3690]
44	FGFR4	ENSG00000160867	fibroblast growth factor receptor 4 [Source:HGNC Symbol;Acc:HGNC:3691]
45	GATA3	ENSG00000107485	GATA binding protein 3 [Source:HGNC Symbol;Acc:HGNC:4172]
46	HECW1	ENSG00000002746	HECT	C2 and WW domain containing E3 ubiquitin protein ligase 1 [Source:HGNC Symbol;Acc:HGNC:22195]
47	HHLA2	ENSG00000114455	HERV-H LTR-associating 2 [Source:HGNC Symbol;Acc:HGNC:4905]
48	HIF1A	ENSG00000100644	hypoxia inducible factor 1 alpha subunit [Source:HGNC Symbol;Acc:HGNC:4910]
49	HLA-F	ENSG00000204642	major histocompatibility complex	class I	F [Source:HGNC Symbol;Acc:HGNC:4963]
50	ICOSLG	ENSG00000160223	inducible T-cell costimulator ligand [Source:HGNC Symbol;Acc:HGNC:17087]
51	IFI44	ENSG00000137965	interferon induced protein 44 [Source:HGNC Symbol;Acc:HGNC:16938]
52	IFNAR1	ENSG00000142166	interferon alpha and beta receptor subunit 1 [Source:HGNC Symbol;Acc:HGNC:5432]
53	IFNAR2	ENSG00000159110	interferon alpha and beta receptor subunit 2 [Source:HGNC Symbol;Acc:HGNC:5433]
54	IFNGR1	ENSG00000027697	interferon gamma receptor 1 [Source:HGNC Symbol;Acc:HGNC:5439]
55	SMARCB1	ENSG00000099956	SWI/SNF related, matrix associated, actin dependent regulator of chromatin, subfamily b, member 1 [Source:HGNC Symbol;Acc:HGNC:11103]
56	INPP4B	ENSG00000109452	inositol polyphosphate-4-phosphatase type II B [Source:HGNC Symbol;Acc:HGNC:6075]
57	IRF7	ENSG00000185507	interferon regulatory factor 7 [Source:HGNC Symbol;Acc:HGNC:6122]
58	IRX1	ENSG00000170549	iroquois homeobox 1 [Source:HGNC Symbol;Acc:HGNC:14358]
59	IRF9	ENSG00000213928	interferon regulatory factor 9 [Source:HGNC Symbol;Acc:HGNC:6131]
60	JAK1	ENSG00000162434	Janus kinase 1 [Source:HGNC Symbol;Acc:HGNC:6190]
61	JAK2	ENSG00000096968	Janus kinase 2 [Source:HGNC Symbol;Acc:HGNC:6192]
62	JAK3	ENSG00000105639	Janus kinase 3 [Source:HGNC Symbol;Acc:HGNC:6193]
63	KEAP1	ENSG00000079999	kelch like ECH associated protein 1 [Source:HGNC Symbol;Acc:HGNC:23177]
64	KIF2B	ENSG00000141200	kinesin family member 2B [Source:HGNC Symbol;Acc:HGNC:29443]
65	KIT	ENSG00000157404	KIT proto-oncogene receptor tyrosine kinase [Source:HGNC Symbol;Acc:HGNC:6342]
66	KLF5	ENSG00000102554	Kruppel like factor 5 [Source:HGNC Symbol;Acc:HGNC:6349]
67	KRAS	ENSG00000133703	KRAS proto-oncogene	GTPase [Source:HGNC Symbol;Acc:HGNC:6407]
68	LMAN1	ENSG00000074695	lectin	mannose binding 1 [Source:HGNC Symbol;Acc:HGNC:6631]
69	LRP1B	ENSG00000168702	LDL receptor related protein 1B [Source:HGNC Symbol;Acc:HGNC:6693]
70	LTK	ENSG00000062524	leukocyte receptor tyrosine kinase [Source:HGNC Symbol;Acc:HGNC:6721]
71	MAP2K1	ENSG00000169032	mitogen-activated protein kinase kinase 1 [Source:HGNC Symbol;Acc:HGNC:6840]
72	MAP3K1	ENSG00000095015	mitogen-activated protein kinase kinase kinase 1 [Source:HGNC Symbol;Acc:HGNC:6848]
73	MLH1	ENSG00000076242	mutL homolog 1 [Source:HGNC Symbol;Acc:HGNC:7127]
74	MLH3	ENSG00000119684	mutL homolog 3 [Source:HGNC Symbol;Acc:HGNC:7128]
75	KMT2C	ENSG00000055609	lysine methyltransferase 2C [Source:HGNC Symbol;Acc:HGNC:13726]
76	MRE11A	ENSG00000020922	MRE11 homolog	double strand break repair nuclease [Source:HGNC Symbol;Acc:HGNC:7230]
77	MSH2	ENSG00000095002	mutS homolog 2 [Source:HGNC Symbol;Acc:HGNC:7325]
78	MSH3	ENSG00000113318	mutS homolog 3 [Source:HGNC Symbol;Acc:HGNC:7326]
79	MSH6	ENSG00000116062	mutS homolog 6 [Source:HGNC Symbol;Acc:HGNC:7329]
80	MST1R	ENSG00000164078	macrophage stimulating 1 receptor [Source:HGNC Symbol;Acc:HGNC:7381]
81	MTOR	ENSG00000198793	mechanistic target of rapamycin [Source:HGNC Symbol;Acc:HGNC:3942]
82	MUC1	ENSG00000185499	mucin 1	cell surface associated [Source:HGNC Symbol;Acc:HGNC:7508]
83	MUTYH	ENSG00000132781	mutY DNA glycosylase [Source:HGNC Symbol;Acc:HGNC:7527]
84	MYC	ENSG00000136997	v-myc avian myelocytomatosis viral oncogene homolog [Source:HGNC Symbol;Acc:HGNC:7553]
85	MYH11	ENSG00000133392	myosin heavy chain 11 [Source:HGNC Symbol;Acc:HGNC:7569]
86	NBN	ENSG00000104320	nibrin [Source:HGNC Symbol;Acc:HGNC:7652]
87	NCOR1	ENSG00000141027	nuclear receptor corepressor 1 [Source:HGNC Symbol;Acc:HGNC:7672]
88	NF1	ENSG00000196712	neurofibromin 1 [Source:HGNC Symbol;Acc:HGNC:7765]
89	NFE2L2	ENSG00000116044	nuclear factor	erythroid 2 like 2 [Source:HGNC Symbol;Acc:HGNC:7782]
90	NFKBIA	ENSG00000100906	NFKB inhibitor alpha [Source:HGNC Symbol;Acc:HGNC:7797]
91	NOTCH1	ENSG00000148400	notch 1 [Source:HGNC Symbol;Acc:HGNC:7881]
92	NRAS	ENSG00000213281	neuroblastoma RAS viral oncogene homolog [Source:HGNC Symbol;Acc:HGNC:7989]
93	NTRK1	ENSG00000198400	neurotrophic receptor tyrosine kinase 1 [Source:HGNC Symbol;Acc:HGNC:8031]
94	NTRK2	ENSG00000148053	neurotrophic receptor tyrosine kinase 2 [Source:HGNC Symbol;Acc:HGNC:8032]
95	NTRK3	ENSG00000140538	neurotrophic receptor tyrosine kinase 3 [Source:HGNC Symbol;Acc:HGNC:8033]
96	PALB2	ENSG00000083093	partner and localizer of BRCA2 [Source:HGNC Symbol;Acc:HGNC:26144]
97	PDCD1LG2	ENSG00000197646	programmed cell death 1 ligand 2 [Source:HGNC Symbol;Acc:HGNC:18731]
98	PDGFRA	ENSG00000134853	platelet derived growth factor receptor alpha [Source:HGNC Symbol;Acc:HGNC:8803]
99	PDGFRB	ENSG00000113721	platelet derived growth factor receptor beta [Source:HGNC Symbol;Acc:HGNC:8804]
100	PIK3CA	ENSG00000121879	phosphatidylinositol-4	5-bisphosphate 3-kinase catalytic subunit alpha [Source:HGNC Symbol;Acc:HGNC:8975]
101	PIK3R1	ENSG00000145675	phosphoinositide-3-kinase regulatory subunit 1 [Source:HGNC Symbol;Acc:HGNC:8979]
102	PIK3R3	ENSG00000117461	phosphoinositide-3-kinase regulatory subunit 3 [Source:HGNC Symbol;Acc:HGNC:8981]
103	PMS1	ENSG00000064933	PMS1 homolog 1	mismatch repair system component [Source:HGNC Symbol;Acc:HGNC:9121]
104	PMS2	ENSG00000122512	PMS1 homolog 2	mismatch repair system component [Source:HGNC Symbol;Acc:HGNC:9122]
105	POLD1	ENSG00000062822	DNA polymerase delta 1	catalytic subunit [Source:HGNC Symbol;Acc:HGNC:9175]
106	PTEN	ENSG00000171862	phosphatase and tensin homolog [Source:HGNC Symbol;Acc:HGNC:9588]
107	PTGS2	ENSG00000073756	prostaglandin-endoperoxide synthase 2 [Source:HGNC Symbol;Acc:HGNC:9605]
108	RAD50	ENSG00000113522	RAD50 double strand break repair protein [Source:HGNC Symbol;Acc:HGNC:9816]
109	RAD51C	ENSG00000108384	RAD51 paralog C [Source:HGNC Symbol;Acc:HGNC:9820]
110	RAD51D	ENSG00000185379	RAD51 paralog D [Source:HGNC Symbol;Acc:HGNC:9823]
111	RB1	ENSG00000139687	RB transcriptional corepressor 1 [Source:HGNC Symbol;Acc:HGNC:9884]
112	RET	ENSG00000165731	ret proto-oncogene [Source:HGNC Symbol;Acc:HGNC:9967]
113	ROS1	ENSG00000047936	ROS proto-oncogene 1	receptor tyrosine kinase [Source:HGNC Symbol;Acc:HGNC:10261]
114	RPL22	ENSG00000116251	ribosomal protein L22 [Source:HGNC Symbol;Acc:HGNC:10315]
115	RUNX3	ENSG00000020633	runt related transcription factor 3 [Source:HGNC Symbol;Acc:HGNC:10473]
116	SCG5	ENSG00000166922	secretogranin V [Source:HGNC Symbol;Acc:HGNC:10816]
117	SEPT1	ENSG00000180096	septin 1 [Source:HGNC Symbol;Acc:HGNC:2879]
118	SEPT9	ENSG00000184640	septin 9 [Source:HGNC Symbol;Acc:HGNC:7323]
119	SEPT12	ENSG00000140623	septin 12 [Source:HGNC Symbol;Acc:HGNC:26348]
120	SETD2	ENSG00000181555	SET domain containing 2 [Source:HGNC Symbol;Acc:HGNC:18420]
121	SLIT2	ENSG00000145147	slit guidance ligand 2 [Source:HGNC Symbol;Acc:HGNC:11086]
122	SMAD2	ENSG00000175387	SMAD family member 2 [Source:HGNC Symbol;Acc:HGNC:6768]
123	SMAD3	ENSG00000166949	SMAD family member 3 [Source:HGNC Symbol;Acc:HGNC:6769]
124	SMAD4	ENSG00000141646	SMAD family member 4 [Source:HGNC Symbol;Acc:HGNC:6770]
125	SMARCA4	ENSG00000127616	SWI/SNF related	matrix associated	actin dependent regulator of chromatin	subfamily a	member 4 [Source:HGNC Symbol;Acc:HGNC:11100]
126	SP110	ENSG00000135899	SP110 nuclear body protein [Source:HGNC Symbol;Acc:HGNC:5401]
127	SPP1	ENSG00000118785	secreted phosphoprotein 1 [Source:HGNC Symbol;Acc:HGNC:11255]
128	STAT1	ENSG00000115415	signal transducer and activator of transcription 1 [Source:HGNC Symbol;Acc:HGNC:11362]
129	STAT2	ENSG00000170581	signal transducer and activator of transcription 2 [Source:HGNC Symbol;Acc:HGNC:11363]
130	STAT3	ENSG00000168610	signal transducer and activator of transcription 3 [Source:HGNC Symbol;Acc:HGNC:11364]
131	STK11	ENSG00000118046	serine/threonine kinase 11 [Source:HGNC Symbol;Acc:HGNC:11389]
132	TBX3	ENSG00000135111	T-box 3 [Source:HGNC Symbol;Acc:HGNC:11602]
133	TGFBR1	ENSG00000106799	transforming growth factor beta receptor 1 [Source:HGNC Symbol;Acc:HGNC:11772]
134	TGFBR2	ENSG00000163513	transforming growth factor beta receptor 2 [Source:HGNC Symbol;Acc:HGNC:11773]
135	TP53	ENSG00000141510	tumor protein p53 [Source:HGNC Symbol;Acc:HGNC:11998]
136	TYK2	ENSG00000105397	tyrosine kinase 2 [Source:HGNC Symbol;Acc:HGNC:12440]
137	VEGFA	ENSG00000112715	vascular endothelial growth factor A [Source:HGNC Symbol;Acc:HGNC:12680]
138	VEGFC	ENSG00000150630	vascular endothelial growth factor C [Source:HGNC Symbol;Acc:HGNC:12682]
139	VHL	ENSG00000134086	von Hippel-Lindau tumor suppressor [Source:HGNC Symbol;Acc:HGNC:12687]
140	VTCN1	ENSG00000134258	V-set domain containing T cell activation inhibitor 1 [Source:HGNC Symbol;Acc:HGNC:28873]
141	WNT2	ENSG00000105989	Wnt family member 2 [Source:HGNC Symbol;Acc:HGNC:12780]
142	WNT2B	ENSG00000134245	Wnt family member 2B [Source:HGNC Symbol;Acc:HGNC:12781]
143	XRCC1	ENSG00000073050	X-ray repair cross complementing 1 [Source:HGNC Symbol;Acc:HGNC:12828]
144	XRCC2	ENSG00000196584	X-ray repair cross complementing 2 [Source:HGNC Symbol;Acc:HGNC:12829]
145	ALK	ENSG00000171094	anaplastic lymphoma receptor tyrosine kinase [Source:HGNC Symbol;Acc:HGNC:427]
146	BRAF	ENSG00000157764	B-Raf proto-oncogene	serine/threonine kinase [Source:HGNC Symbol;Acc:HGNC:1097]
147	DCC	ENSG00000187323	DCC netrin 1 receptor [Source:HGNC Symbol;Acc:HGNC:2701]
148	ERBB2	ENSG00000141736	erb-b2 receptor tyrosine kinase 2 [Source:HGNC Symbol;Acc:HGNC:3430]
149	ERBB4	ENSG00000178568	erb-b2 receptor tyrosine kinase 4 [Source:HGNC Symbol;Acc:HGNC:3432]
150	FGFR2	ENSG00000066468	fibroblast growth factor receptor 2 [Source:HGNC Symbol;Acc:HGNC:3689]
151	KIF5B	ENSG00000170759	kinesin family member 5B [Source:HGNC Symbol;Acc:HGNC:6324]
152	MET	ENSG00000105976	MET proto-oncogene	receptor tyrosine kinase [Source:HGNC Symbol;Acc:HGNC:7029]
153	PTPRD	ENSG00000153707	protein tyrosine phosphatase	receptor type D [Source:HGNC Symbol;Acc:HGNC:9668]
154	RICTOR	ENSG00000164327	RPTOR independent companion of MTOR complex 2 [Source:HGNC Symbol;Acc:HGNC:28611]
155	SEPT11	ENSG00000138758	septin 11 [Source:HGNC Symbol;Acc:HGNC:25589]
156	SEPT10	ENSG00000186522	septin 10 [Source:HGNC Symbol;Acc:HGNC:14349]
351	RB1	RB transcriptional corepressor 1 [Source:HGNC Symbol;Acc:HGNC:9884]	DBASS3
352	CDC73	cell division cycle 73 [Source:HGNC Symbol;Acc:HGNC:16783]
353	KAT6B	lysine acetyltransferase 6B [Source:HGNC Symbol;Acc:HGNC:17582]
354	SOX2	SRY-box 2 [Source:HGNC Symbol;Acc:HGNC:11195]
355	AMER1	APC membrane recruitment protein 1 [Source:HGNC Symbol;Acc:HGNC:26837]
356	SDHA	succinate dehydrogenase complex flavoprotein subunit A [Source:HGNC Symbol;Acc:HGNC:10680]
357	NRAS	neuroblastoma RAS viral oncogene homolog [Source:HGNC Symbol;Acc:HGNC:7989]
358	AURKA	aurora kinase A [Source:HGNC Symbol;Acc:HGNC:11393]
359	ADGRL3	adhesion G protein-coupled receptor L3 [Source:HGNC Symbol;Acc:HGNC:20974]
360	VHL	von Hippel-Lindau tumor suppressor [Source:HGNC Symbol;Acc:HGNC:12687]
361	WRN	Werner syndrome RecQ like helicase [Source:HGNC Symbol;Acc:HGNC:12791]	VEGA_GENE
362	DST	dystonin [Source:HGNC Symbol;Acc:HGNC:1090]
363	BAP1	BRCA1 associated protein 1 [Source:HGNC Symbol;Acc:HGNC:950]
364	ROS1	ROS proto-oncogene 1, receptor tyrosine kinase [Source:HGNC Symbol;Acc:HGNC:10261]
365	MSH2	mutS homolog 2 [Source:HGNC Symbol;Acc:HGNC:7325]
366	CYLD	CYLD lysine 63 deubiquitinase [Source:HGNC Symbol;Acc:HGNC:2584]
367	SRC	SRC proto-oncogene, non-receptor tyrosine kinase [Source:HGNC Symbol;Acc:HGNC:11283]
368	FBXW7	F-box and WD repeat domain containing 7 [Source:HGNC Symbol;Acc:HGNC:16712]
369	MDM4	MDM4, p53 regulator [Source:HGNC Symbol;Acc:HGNC:6974]
370	CEBPA	CCAAT/enhancer binding protein alpha [Source:HGNC Symbol;Acc:HGNC:1833]
371	GATA1	GATA binding protein 1 [Source:HGNC Symbol;Acc:HGNC:4170]
372	ERCC2	ERCC excision repair 2, TFIIH core complex helicase subunit [Source:HGNC Symbol;Acc:HGNC:3434]
373	PBX1	PBX homeobox 1 [Source:HGNC Symbol;Acc:HGNC:8632]
374	PRDM1	PR/SET domain 1 [Source:HGNC Symbol;Acc:HGNC:9346]
375	RPS6KA2	ribosomal protein S6 kinase A2 [Source:HGNC Symbol;Acc:HGNC:10431]
376	FN1	fibronectin 1 [Source:HGNC Symbol;Acc:HGNC:3778]
377	MTR	5-methyltetrahydrofolate-homocysteine methyltransferase [Source:HGNC Symbol;Acc:HGNC:7468]
378	BUB1B	BUB1 mitotic checkpoint serine/threonine kinase B [Source:HGNC Symbol;Acc:HGNC:1149]
379	PHOX2B	paired like homeobox 2b [Source:HGNC Symbol;Acc:HGNC:9143]
380	PBRM1	polybromo 1 [Source:HGNC Symbol;Acc:HGNC:30064]
381	FANCG	Fanconi anemia complementation group G [Source:HGNC Symbol;Acc:HGNC:3588]
382	HSP90AA1	heat shock protein 90 alpha family class A member 1 [Source:HGNC Symbol;Acc:HGNC:5253]
383	ICK	intestinal cell kinase [Source:HGNC Symbol;Acc:HGNC:21219]
384	MLLT10	myeloid/lymphoid or mixed-lineage leukemia; translocated to, 10 [Source:HGNC Symbol;Acc:HGNC:16063]
385	RRM1	ribonucleotide reductase catalytic subunit M1 [Source:HGNC Symbol;Acc:HGNC:10451]
386	MAGEA1	MAGE family member A1 [Source:HGNC Symbol;Acc:HGNC:6796]
387	FANCD2	Fanconi anemia complementation group D2 [Source:HGNC Symbol;Acc:HGNC:3585]
388	PIM1	Pim-1 proto-oncogene, serine/threonine kinase [Source:HGNC Symbol;Acc:HGNC:8986]
389	TRIM24	tripartite motif containing 24 [Source:HGNC Symbol;Acc:HGNC:11812]
390	USP9X	ubiquitin specific peptidase 9, X-linked [Source:HGNC Symbol;Acc:HGNC:12632]
391	TRIP11	thyroid hormone receptor interactor 11 [Source:HGNC Symbol;Acc:HGNC:12305]
392	MAFB	MAF bZIP transcription factor B [Source:HGNC Symbol;Acc:HGNC:6408]
393	NFE2L2	nuclear factor, erythroid 2 like 2 [Source:HGNC Symbol;Acc:HGNC:7782]
394	PMS2	PMS1 homolog 2, mismatch repair system component [Source:HGNC Symbol;Acc:HGNC:9122]
395	RNF2	ring finger protein 2 [Source:HGNC Symbol;Acc:HGNC:10061]
396	NOTCH4	notch 4 [Source:HGNC Symbol;Acc:HGNC:7884]
397	KLF6	Kruppel like factor 6 [Source:HGNC Symbol;Acc:HGNC:2235]
398	BIRC3	baculoviral IAP repeat containing 3 [Source:HGNC Symbol;Acc:HGNC:591]
399	RNF213	ring finger protein 213 [Source:HGNC Symbol;Acc:HGNC:14539]
400	PARP1	poly(ADP-ribose) polymerase 1 [Source:HGNC Symbol;Acc:HGNC:270]
401	ACVR2A	activin A receptor type 2A [Source:HGNC Symbol;Acc:HGNC:173]
402	TOP1	topoisomerase (DNA) I [Source:HGNC Symbol;Acc:HGNC:11986]
403	POT1	protection of telomeres 1 [Source:HGNC Symbol;Acc:HGNC:17284]
404	AFF3	AF4/FMR2 family member 3 [Source:HGNC Symbol;Acc:HGNC:6473]
405	MYB	MYB proto-oncogene, transcription factor [Source:HGNC Symbol;Acc:HGNC:7545]
406	FZR1	fizzy/cell division cycle 20 related 1 [Source:HGNC Symbol;Acc:HGNC:24824]
407	XRCC2	X-ray repair cross complementing 2 [Source:HGNC Symbol;Acc:HGNC:12829]
408	BTK	Bruton tyrosine kinase [Source:HGNC Symbol;Acc:HGNC:1133]
409	ITGA10	integrin subunit alpha 10 [Source:HGNC Symbol;Acc:HGNC:6135]
