# Supplementary material for: Development and validation of a targeted next generation DNA sequencing panel outperforming whole exome sequencing for the identification of clinically relevant genetic variants
Source: Oncotarget. 2017 Oct 26;8(60):102033–45. doi: 10.18632/oncotarget.22116 (PMC5731933; doi:10.18632/oncotarget.22116)
Supplement: Supplementary file 4 [file oncotarget-08-102033-s004.xlsx]

## Sheet: CCP_genelist
	Gene ID	Ensembl annotation	Description
1	PDE4DIP	ENSG00000178104	phosphodiesterase 4D interacting protein [Source:HGNC Symbol;Acc:HGNC:15580]
2	IL7R	ENSG00000168685	interleukin 7 receptor [Source:HGNC Symbol;Acc:HGNC:6024]
3	MMP2	ENSG00000087245	matrix metallopeptidase 2 [Source:HGNC Symbol;Acc:HGNC:7166]
4	IRF4	ENSG00000137265	interferon regulatory factor 4 [Source:HGNC Symbol;Acc:HGNC:6119]
5	AURKB	ENSG00000178999	aurora kinase B [Source:HGNC Symbol;Acc:HGNC:11390]
6	TLR4	ENSG00000136869	toll like receptor 4 [Source:HGNC Symbol;Acc:HGNC:11850]
7	ERBB4	ENSG00000178568	erb-b2 receptor tyrosine kinase 4 [Source:HGNC Symbol;Acc:HGNC:3432]
8	PAX7	ENSG00000009709	paired box 7 [Source:HGNC Symbol;Acc:HGNC:8621]
9	FH	ENSG00000091483	fumarate hydratase [Source:HGNC Symbol;Acc:HGNC:3700]
10	SBDS	ENSG00000126524	SBDS ribosome assembly guanine nucleotide exchange factor [Source:HGNC Symbol;Acc:HGNC:19440]	WIKIGENE
11	MTOR	ENSG00000198793	mechanistic target of rapamycin [Source:HGNC Symbol;Acc:HGNC:3942]
12	ERCC5	ENSG00000134899	ERCC excision repair 5, endonuclease [Source:HGNC Symbol;Acc:HGNC:3437]
13	SDHC	ENSG00000143252	succinate dehydrogenase complex subunit C [Source:HGNC Symbol;Acc:HGNC:10682]
14	LPP	ENSG00000145012	LIM domain containing preferred translocation partner in lipoma [Source:HGNC Symbol;Acc:HGNC:6679]
15	CKS1B	ENSG00000173207	CDC28 protein kinase regulatory subunit 1B [Source:HGNC Symbol;Acc:HGNC:19083]
16	ATRX	ENSG00000085224	ATRX, chromatin remodeler [Source:HGNC Symbol;Acc:HGNC:886]	ENTREZGENE
17	TCF3	ENSG00000071564	transcription factor 3 [Source:HGNC Symbol;Acc:HGNC:11633]
18	BLNK	ENSG00000095585	B-cell linker [Source:HGNC Symbol;Acc:HGNC:14211]
19	UBR5	ENSG00000104517	ubiquitin protein ligase E3 component n-recognin 5 [Source:HGNC Symbol;Acc:HGNC:16806]
20	FOXP4	ENSG00000137166	forkhead box P4 [Source:HGNC Symbol;Acc:HGNC:20842]
21	SUFU	ENSG00000107882	SUFU negative regulator of hedgehog signaling [Source:HGNC Symbol;Acc:HGNC:16466]
22	NBN	ENSG00000104320	nibrin [Source:HGNC Symbol;Acc:HGNC:7652]
23	WT1	ENSG00000184937	Wilms tumor 1 [Source:HGNC Symbol;Acc:HGNC:12796]
24	MPL	ENSG00000117400	MPL proto-oncogene, thrombopoietin receptor [Source:HGNC Symbol;Acc:HGNC:7217]
25	KDR	ENSG00000128052	kinase insert domain receptor [Source:HGNC Symbol;Acc:HGNC:6307]
26	TP53	ENSG00000141510	tumor protein p53 [Source:HGNC Symbol;Acc:HGNC:11998]	HGNC	DBASS3
27	NTRK1	ENSG00000198400	neurotrophic receptor tyrosine kinase 1 [Source:HGNC Symbol;Acc:HGNC:8031]
28	PTEN	ENSG00000171862	phosphatase and tensin homolog [Source:HGNC Symbol;Acc:HGNC:9588]	HGNC
29	CDK6	ENSG00000105810	cyclin dependent kinase 6 [Source:HGNC Symbol;Acc:HGNC:1777]
30	AFF1	ENSG00000172493	AF4/FMR2 family member 1 [Source:HGNC Symbol;Acc:HGNC:7135]
31	TCF7L1	ENSG00000152284	transcription factor 7 like 1 [Source:HGNC Symbol;Acc:HGNC:11640]
32	PDGFRB	ENSG00000113721	platelet derived growth factor receptor beta [Source:HGNC Symbol;Acc:HGNC:8804]
33	REL	ENSG00000162924	REL proto-oncogene, NF-kB subunit [Source:HGNC Symbol;Acc:HGNC:9954]
34	MLL3	ENSG00000055609	ysine methyltransferase 2C [Source:HGNC Symbol;Acc:HGNC:13726]
35	EP300	ENSG00000100393	E1A binding protein p300 [Source:HGNC Symbol;Acc:HGNC:3373]	ENTREZGENE
36	MALT1	ENSG00000172175	MALT1 paracaspase [Source:HGNC Symbol;Acc:HGNC:6819]
37	MITF	ENSG00000187098	melanogenesis associated transcription factor [Source:HGNC Symbol;Acc:HGNC:7105]
38	HNF1A	ENSG00000135100	HNF1 homeobox A [Source:HGNC Symbol;Acc:HGNC:11621]	WIKIGENE
39	EPHA3	ENSG00000044524	EPH receptor A3 [Source:HGNC Symbol;Acc:HGNC:3387]
40	SETD2	ENSG00000181555	SET domain containing 2 [Source:HGNC Symbol;Acc:HGNC:18420]
41	STK11	ENSG00000118046	serine/threonine kinase 11 [Source:HGNC Symbol;Acc:HGNC:11389]	ENTREZGENE
42	FLT1	ENSG00000102755	fms related tyrosine kinase 1 [Source:HGNC Symbol;Acc:HGNC:3763]
43	TGFBR2	ENSG00000163513	transforming growth factor beta receptor 2 [Source:HGNC Symbol;Acc:HGNC:11773]	HGNC
44	LCK	ENSG00000182866	LCK proto-oncogene, Src family tyrosine kinase [Source:HGNC Symbol;Acc:HGNC:6524]
45	MEN1	ENSG00000133895	menin 1 [Source:HGNC Symbol;Acc:HGNC:7010]
46	NUP98	ENSG00000110713	nucleoporin 98 [Source:HGNC Symbol;Acc:HGNC:8068]
47	FANCA	ENSG00000187741	Fanconi anemia complementation group A [Source:HGNC Symbol;Acc:HGNC:3582]	ENTREZGENE	WIKIGENE
48	RAF1	ENSG00000132155	Raf-1 proto-oncogene, serine/threonine kinase [Source:HGNC Symbol;Acc:HGNC:9829]
49	RARA	ENSG00000131759	retinoic acid receptor alpha [Source:HGNC Symbol;Acc:HGNC:9864]
50	ERG	ENSG00000157554	ERG, ETS transcription factor [Source:HGNC Symbol;Acc:HGNC:3446]
51	EXT1	ENSG00000182197	exostosin glycosyltransferase 1 [Source:HGNC Symbol;Acc:HGNC:3512]	ENTREZGENE
52	TRIM33	ENSG00000197323	tripartite motif containing 33 [Source:HGNC Symbol;Acc:HGNC:16290]
53	NLRP1	ENSG00000091592	NLR family pyrin domain containing 1 [Source:HGNC Symbol;Acc:HGNC:14374]
54	MARK4	ENSG00000007047	microtubule affinity regulating kinase 4 [Source:HGNC Symbol;Acc:HGNC:13538]
55	MYD88	ENSG00000172936	myeloid differentiation primary response 88 [Source:HGNC Symbol;Acc:HGNC:7562]
56	SMAD2	ENSG00000175387	SMAD family member 2 [Source:HGNC Symbol;Acc:HGNC:6768]
57	NSD1	ENSG00000165671	nuclear receptor binding SET domain protein 1 [Source:HGNC Symbol;Acc:HGNC:14234]
58	PML	ENSG00000140464	promyelocytic leukemia [Source:HGNC Symbol;Acc:HGNC:9113]
59	MAP3K7	ENSG00000135341	mitogen-activated protein kinase kinase kinase 7 [Source:HGNC Symbol;Acc:HGNC:6859]
60	FGFR1	ENSG00000077782	fibroblast growth factor receptor 1 [Source:HGNC Symbol;Acc:HGNC:3688]
61	ERCC1	ENSG00000012061	ERCC excision repair 1, endonuclease non-catalytic subunit [Source:HGNC Symbol;Acc:HGNC:3433]
62	MET	ENSG00000105976	MET proto-oncogene, receptor tyrosine kinase [Source:HGNC Symbol;Acc:HGNC:7029]
63	ADGRB3	ENSG00000135298	adhesion G protein-coupled receptor B3 [Source:HGNC Symbol;Acc:HGNC:945]
64	NUP214	ENSG00000126883	nucleoporin 214 [Source:HGNC Symbol;Acc:HGNC:8064]
65	BLM	ENSG00000197299	Bloom syndrome RecQ like helicase [Source:HGNC Symbol;Acc:HGNC:1058]
66	AXL	ENSG00000167601	AXL receptor tyrosine kinase [Source:HGNC Symbol;Acc:HGNC:905]
67	CREBBP	ENSG00000005339	CREB binding protein [Source:HGNC Symbol;Acc:HGNC:2348]
68	SDHB	ENSG00000117118	succinate dehydrogenase complex iron sulfur subunit B [Source:HGNC Symbol;Acc:HGNC:10681]	ENTREZGENE
69	ZNF384	ENSG00000126746	zinc finger protein 384 [Source:HGNC Symbol;Acc:HGNC:11955]
70	GATA3	ENSG00000107485	GATA binding protein 3 [Source:HGNC Symbol;Acc:HGNC:4172]
71	MN1	ENSG00000169184	MN1 proto-oncogene, transcriptional regulator [Source:HGNC Symbol;Acc:HGNC:7180]
72	MAP2K2	ENSG00000126934	mitogen-activated protein kinase kinase 2 [Source:HGNC Symbol;Acc:HGNC:6842]
73	SH2D1A	ENSG00000183918	SH2 domain containing 1A [Source:HGNC Symbol;Acc:HGNC:10820]
74	PTPRD	ENSG00000153707	protein tyrosine phosphatase, receptor type D [Source:HGNC Symbol;Acc:HGNC:9668]
75	UGT1A1	ENSG00000167165	UDP glucuronosyltransferase family 1 member A6 [Source:HGNC Symbol;Acc:HGNC:12538]	VEGA_GENE	UNIPROT_GN
75	UGT1A1	ENSG00000241635	UDP glucuronosyltransferase family 1 member A1 [Source:HGNC Symbol;Acc:HGNC:12530]	VEGA_GENE	UNIPROT_GN
76	SGK1	ENSG00000118515	serum/glucocorticoid regulated kinase 1 [Source:HGNC Symbol;Acc:HGNC:10810]
77	TCF7L2	ENSG00000148737	transcription factor 7 like 2 [Source:HGNC Symbol;Acc:HGNC:11641]
78	PDGFB	ENSG00000100311	platelet derived growth factor subunit B [Source:HGNC Symbol;Acc:HGNC:8800]
79	PIK3C2B	ENSG00000133056	phosphatidylinositol-4-phosphate 3-kinase catalytic subunit type 2 beta [Source:HGNC Symbol;Acc:HGNC:8972]
80	TFE3	ENSG00000068323	transcription factor binding to IGHM enhancer 3 [Source:HGNC Symbol;Acc:HGNC:11752]
81	JAK3	ENSG00000105639	Janus kinase 3 [Source:HGNC Symbol;Acc:HGNC:6193]	ENTREZGENE
82	JAK1	ENSG00000162434	Janus kinase 1 [Source:HGNC Symbol;Acc:HGNC:6190]
83	CSMD3	ENSG00000164796	CUB and Sushi multiple domains 3 [Source:HGNC Symbol;Acc:HGNC:19291]
84	FGFR2	ENSG00000066468	fibroblast growth factor receptor 2 [Source:HGNC Symbol;Acc:HGNC:3689]	DBASS5
85	FLCN	ENSG00000154803	folliculin [Source:HGNC Symbol;Acc:HGNC:27310]
86	ITGA9	ENSG00000144668	integrin subunit alpha 9 [Source:HGNC Symbol;Acc:HGNC:6145]
87	ERCC4	ENSG00000175595	ERCC excision repair 4, endonuclease catalytic subunit [Source:HGNC Symbol;Acc:HGNC:3436]
88	KIT	ENSG00000157404	KIT proto-oncogene receptor tyrosine kinase [Source:HGNC Symbol;Acc:HGNC:6342]	UNIPROT_GN
89	PRKAR1A	ENSG00000108946	protein kinase cAMP-dependent type I regulatory subunit alpha [Source:HGNC Symbol;Acc:HGNC:9388]	DBASS5
90	EXT2	ENSG00000151348	exostosin glycosyltransferase 2 [Source:HGNC Symbol;Acc:HGNC:3513]
91	NCOA2	ENSG00000140396	nuclear receptor coactivator 2 [Source:HGNC Symbol;Acc:HGNC:7669]
92	GDNF	ENSG00000168621	glial cell derived neurotrophic factor [Source:HGNC Symbol;Acc:HGNC:4232]
93	CTNNA1	ENSG00000044115	catenin alpha 1 [Source:HGNC Symbol;Acc:HGNC:2509]
94	CYP2D6	ENSG00000100197	cytochrome P450 family 2 subfamily D member 6 [Source:HGNC Symbol;Acc:HGNC:2625]
95	EPHA7	ENSG00000135333	EPH receptor A7 [Source:HGNC Symbol;Acc:HGNC:3390]
96	STK36	ENSG00000163482	serine/threonine kinase 36 [Source:HGNC Symbol;Acc:HGNC:17209]
97	GATA2	ENSG00000179348	GATA binding protein 2 [Source:HGNC Symbol;Acc:HGNC:4171]
98	HOOK3	ENSG00000168172	hook microtubule tethering protein 3 [Source:HGNC Symbol;Acc:HGNC:23576]
99	ABL2	ENSG00000143322	ABL proto-oncogene 2, non-receptor tyrosine kinase [Source:HGNC Symbol;Acc:HGNC:77]
100	CCND2	ENSG00000118971	cyclin D2 [Source:HGNC Symbol;Acc:HGNC:1583]
101	AKT1	ENSG00000142208	AKT serine/threonine kinase 1 [Source:HGNC Symbol;Acc:HGNC:391]
102	LAMP1	ENSG00000185896	lysosomal associated membrane protein 1 [Source:HGNC Symbol;Acc:HGNC:6499]
103	JAK2	ENSG00000096968	Janus kinase 2 [Source:HGNC Symbol;Acc:HGNC:6192]
104	PIK3R1	ENSG00000145675	phosphoinositide-3-kinase regulatory subunit 1 [Source:HGNC Symbol;Acc:HGNC:8979]
105	GRM8	ENSG00000179603	glutamate metabotropic receptor 8 [Source:HGNC Symbol;Acc:HGNC:4600]
106	CDKN2C	ENSG00000123080	cyclin dependent kinase inhibitor 2C [Source:HGNC Symbol;Acc:HGNC:1789]
107	CYP2C19	ENSG00000165841	cytochrome P450 family 2 subfamily C member 19 [Source:HGNC Symbol;Acc:HGNC:2621]
108	MAF	ENSG00000178573	MAF bZIP transcription factor [Source:HGNC Symbol;Acc:HGNC:6776]
109	SMO	ENSG00000128602	smoothened, frizzled class receptor [Source:HGNC Symbol;Acc:HGNC:11119]
110	PDGFRA	ENSG00000134853	platelet derived growth factor receptor alpha [Source:HGNC Symbol;Acc:HGNC:8803]
111	BMPR1A	ENSG00000107779	bone morphogenetic protein receptor type 1A [Source:HGNC Symbol;Acc:HGNC:1076]
112	TIMP3	ENSG00000100234	TIMP metallopeptidase inhibitor 3 [Source:HGNC Symbol;Acc:HGNC:11822]
113	ETV4	ENSG00000175832	ETS variant 4 [Source:HGNC Symbol;Acc:HGNC:3493]
114	TGM7	ENSG00000159495	transglutaminase 7 [Source:HGNC Symbol;Acc:HGNC:30790]
115	TET1	ENSG00000138336	tet methylcytosine dioxygenase 1 [Source:HGNC Symbol;Acc:HGNC:29484]
116	MAPK1	ENSG00000100030	mitogen-activated protein kinase 1 [Source:HGNC Symbol;Acc:HGNC:6871]
117	FOXP1	ENSG00000114861	forkhead box P1 [Source:HGNC Symbol;Acc:HGNC:3823]
118	IGF2	ENSG00000167244	insulin like growth factor 2 [Source:HGNC Symbol;Acc:HGNC:5466]
119	LRP1B	ENSG00000168702	LDL receptor related protein 1B [Source:HGNC Symbol;Acc:HGNC:6693]
120	MAML2	ENSG00000184384	mastermind like transcriptional coactivator 2 [Source:HGNC Symbol;Acc:HGNC:16259]
121	EPHB6	ENSG00000106123	EPH receptor B6 [Source:HGNC Symbol;Acc:HGNC:3396]
122	TSC1	ENSG00000165699	tuberous sclerosis 1 [Source:HGNC Symbol;Acc:HGNC:12362]	HGNC	DBASS3
123	COL1A1	ENSG00000108821	collagen type I alpha 1 chain [Source:HGNC Symbol;Acc:HGNC:2197]
124	TLX1	ENSG00000107807	T-cell leukemia homeobox 1 [Source:HGNC Symbol;Acc:HGNC:5056]
125	ASXL1	ENSG00000171456	additional sex combs like 1, transcriptional regulator [Source:HGNC Symbol;Acc:HGNC:18318]
126	MYH11	ENSG00000133392	myosin heavy chain 11 [Source:HGNC Symbol;Acc:HGNC:7569]
127	BRIP1	ENSG00000136492	BRCA1 interacting protein C-terminal helicase 1 [Source:HGNC Symbol;Acc:HGNC:20473]	ENTREZGENE
128	AURKC	ENSG00000105146	aurora kinase C [Source:HGNC Symbol;Acc:HGNC:11391]
129	TNK2	ENSG00000061938	tyrosine kinase non receptor 2 [Source:HGNC Symbol;Acc:HGNC:19297]
130	IDH1	ENSG00000138413	isocitrate dehydrogenase (NADP(+)) 1, cytosolic [Source:HGNC Symbol;Acc:HGNC:5382]
131	PTPN11	ENSG00000179295	protein tyrosine phosphatase, non-receptor type 11 [Source:HGNC Symbol;Acc:HGNC:9644]
132	KDM5C	ENSG00000126012	lysine demethylase 5C [Source:HGNC Symbol;Acc:HGNC:11114]
133	PAX3	ENSG00000135903	paired box 3 [Source:HGNC Symbol;Acc:HGNC:8617]
134	PER1	ENSG00000179094	period circadian clock 1 [Source:HGNC Symbol;Acc:HGNC:8845]
135	CARD11	ENSG00000198286	caspase recruitment domain family member 11 [Source:HGNC Symbol;Acc:HGNC:16393]
136	PTGS2	ENSG00000073756	prostaglandin-endoperoxide synthase 2 [Source:HGNC Symbol;Acc:HGNC:9605]
137	SDHD	ENSG00000204370	succinate dehydrogenase complex subunit D [Source:HGNC Symbol;Acc:HGNC:10683]
138	POU5F1	ENSG00000204531	POU class 5 homeobox 1 [Source:HGNC Symbol;Acc:HGNC:9221]
139	NF1	ENSG00000196712	neurofibromin 1 [Source:HGNC Symbol;Acc:HGNC:7765]	DBASS5	VEGA_GENE
140	BIRC5	ENSG00000089685	baculoviral IAP repeat containing 5 [Source:HGNC Symbol;Acc:HGNC:593]
141	PALB2	ENSG00000083093	partner and localizer of BRCA2 [Source:HGNC Symbol;Acc:HGNC:26144]
142	KMT2D	ENSG00000167548	lysine methyltransferase 2D [Source:HGNC Symbol;Acc:HGNC:7133]
143	SEPT9	ENSG00000184640	septin 9 [Source:HGNC Symbol;Acc:HGNC:7323]
144	CDK12	ENSG00000167258	cyclin dependent kinase 12 [Source:HGNC Symbol;Acc:HGNC:24224]
145	PIK3CG	ENSG00000105851	phosphatidylinositol-4,5-bisphosphate 3-kinase catalytic subunit gamma [Source:HGNC Symbol;Acc:HGNC:8978]
146	WHSC1	ENSG00000109685	Wolf-Hirschhorn syndrome candidate 1 [Source:HGNC Symbol;Acc:HGNC:12766]
147	GNAS	ENSG00000087460	GNAS complex locus [Source:HGNC Symbol;Acc:HGNC:4392]
148	PLCG1	ENSG00000124181	phospholipase C gamma 1 [Source:HGNC Symbol;Acc:HGNC:9065]
149	MDM2	ENSG00000135679	MDM2 proto-oncogene [Source:HGNC Symbol;Acc:HGNC:6973]
150	DDB2	ENSG00000134574	damage specific DNA binding protein 2 [Source:HGNC Symbol;Acc:HGNC:2718]
151	MLL	ENSG00000118058	lysine methyltransferase 2A [Source:HGNC Symbol;Acc:HGNC:7132]
152	GUCY1A2	ENSG00000152402	guanylate cyclase 1 soluble subunit alpha 2 [Source:HGNC Symbol;Acc:HGNC:4684]
153	CTNNB1	ENSG00000168036	catenin beta 1 [Source:HGNC Symbol;Acc:HGNC:2514]
154	AKT2	ENSG00000105221	AKT serine/threonine kinase 2 [Source:HGNC Symbol;Acc:HGNC:392]
155	MYCL	ENSG00000116990	v-myc avian myelocytomatosis viral oncogene lung carcinoma derived homolog [Source:HGNC Symbol;Acc:HGNC:7555]
156	MAP2K1	ENSG00000169032	mitogen-activated protein kinase kinase 1 [Source:HGNC Symbol;Acc:HGNC:6840]
157	EGFR	ENSG00000146648	epidermal growth factor receptor [Source:HGNC Symbol;Acc:HGNC:3236]
158	NFKB1	ENSG00000109320	nuclear factor kappa B subunit 1 [Source:HGNC Symbol;Acc:HGNC:7794]
159	PAK3	ENSG00000077264	p21 (RAC1) activated kinase 3 [Source:HGNC Symbol;Acc:HGNC:8592]	ENTREZGENE
160	IKBKB	ENSG00000104365	inhibitor of kappa light polypeptide gene enhancer in B-cells, kinase beta [Source:HGNC Symbol;Acc:HGNC:5960]
161	IL21R	ENSG00000103522	interleukin 21 receptor [Source:HGNC Symbol;Acc:HGNC:6006]
162	BCL3	ENSG00000069399	B-cell CLL/lymphoma 3 [Source:HGNC Symbol;Acc:HGNC:998]
163	MTRR	ENSG00000124275	5-methyltetrahydrofolate-homocysteine methyltransferase reductase [Source:HGNC Symbol;Acc:HGNC:7473]	UNIPROT_GN
164	LIFR	ENSG00000113594	leukemia inhibitory factor receptor alpha [Source:HGNC Symbol;Acc:HGNC:6597]
165	DICER1	ENSG00000100697	dicer 1, ribonuclease III [Source:HGNC Symbol;Acc:HGNC:17098]
166	SOX11	ENSG00000176887	SRY-box 11 [Source:HGNC Symbol;Acc:HGNC:11191]
167	CBL	ENSG00000110395	Cbl proto-oncogene [Source:HGNC Symbol;Acc:HGNC:1541]
168	ITGB3	ENSG00000259207	integrin subunit beta 3 [Source:HGNC Symbol;Acc:HGNC:6156]
169	IKZF1	ENSG00000185811	IKAROS family zinc finger 1 [Source:HGNC Symbol;Acc:HGNC:13176]
170	DNMT3A	ENSG00000119772	DNA methyltransferase 3 alpha [Source:HGNC Symbol;Acc:HGNC:2978]
171	TCL1A	ENSG00000100721	T-cell leukemia/lymphoma 1A [Source:HGNC Symbol;Acc:HGNC:11648]
172	CCNE1	ENSG00000105173	cyclin E1 [Source:HGNC Symbol;Acc:HGNC:1589]
173	TBX22	ENSG00000122145	T-box 22 [Source:HGNC Symbol;Acc:HGNC:11600]
174	TAF1	ENSG00000147133	TATA-box binding protein associated factor 1 [Source:HGNC Symbol;Acc:HGNC:11535]
175	CIC	ENSG00000079432	capicua transcriptional repressor [Source:HGNC Symbol;Acc:HGNC:14214]
176	CD79A	ENSG00000105369	CD79a molecule [Source:HGNC Symbol;Acc:HGNC:1698]
177	BCR	ENSG00000186716	BCR, RhoGEF and GTPase activating protein [Source:HGNC Symbol;Acc:HGNC:1014]
178	CCND1	ENSG00000110092	cyclin D1 [Source:HGNC Symbol;Acc:HGNC:1582]
179	RUNX1T1	ENSG00000079102	RUNX1 translocation partner 1 [Source:HGNC Symbol;Acc:HGNC:1535]
180	SMUG1	ENSG00000123415	single-strand-selective monofunctional uracil-DNA glycosylase 1 [Source:HGNC Symbol;Acc:HGNC:17148]
181	PIK3CA	ENSG00000121879	phosphatidylinositol-4,5-bisphosphate 3-kinase catalytic subunit alpha [Source:HGNC Symbol;Acc:HGNC:8975]
182	IGF2R	ENSG00000197081	insulin like growth factor 2 receptor [Source:HGNC Symbol;Acc:HGNC:5467]
183	NOTCH2	ENSG00000134250	notch 2 [Source:HGNC Symbol;Acc:HGNC:7882]
184	FLT3	ENSG00000122025	fms related tyrosine kinase 3 [Source:HGNC Symbol;Acc:HGNC:3765]
185	PRKDC	ENSG00000253729	protein kinase, DNA-activated, catalytic polypeptide [Source:HGNC Symbol;Acc:HGNC:9413]
186	ALK	ENSG00000171094	anaplastic lymphoma receptor tyrosine kinase [Source:HGNC Symbol;Acc:HGNC:427]
187	EZH2	ENSG00000106462	enhancer of zeste 2 polycomb repressive complex 2 subunit [Source:HGNC Symbol;Acc:HGNC:3527]
188	PSIP1	ENSG00000164985	PC4 and SFRS1 interacting protein 1 [Source:HGNC Symbol;Acc:HGNC:9527]
189	MSH6	ENSG00000116062	mutS homolog 6 [Source:HGNC Symbol;Acc:HGNC:7329]
190	WAS	ENSG00000015285	Wiskott-Aldrich syndrome [Source:HGNC Symbol;Acc:HGNC:12731]	UNIPROT_GN
191	PMS1	ENSG00000064933	PMS1 homolog 1, mismatch repair system component [Source:HGNC Symbol;Acc:HGNC:9121]
192	IL2	ENSG00000109471	interleukin 2 [Source:HGNC Symbol;Acc:HGNC:6001]
193	ERBB3	ENSG00000065361	erb-b2 receptor tyrosine kinase 3 [Source:HGNC Symbol;Acc:HGNC:3431]
194	ATM	ENSG00000149311	ATM serine/threonine kinase [Source:HGNC Symbol;Acc:HGNC:795]	WIKIGENE	ENTREZGENE
195	CDK8	ENSG00000132964	cyclin dependent kinase 8 [Source:HGNC Symbol;Acc:HGNC:1779]
196	FAS	ENSG00000026103	Fas cell surface death receptor [Source:HGNC Symbol;Acc:HGNC:11920]
197	TAF1L	ENSG00000122728	TATA-box binding protein associated factor 1 like [Source:HGNC Symbol;Acc:HGNC:18056]
198	BCL11A	ENSG00000119866	B-cell CLL/lymphoma 11A [Source:HGNC Symbol;Acc:HGNC:13221]
199	NUMA1	ENSG00000137497	nuclear mitotic apparatus protein 1 [Source:HGNC Symbol;Acc:HGNC:8059]
200	ESR1	ENSG00000091831	estrogen receptor 1 [Source:HGNC Symbol;Acc:HGNC:3467]
201	ERBB2	ENSG00000141736	erb-b2 receptor tyrosine kinase 2 [Source:HGNC Symbol;Acc:HGNC:3430]
202	CREB1	ENSG00000118260	cAMP responsive element binding protein 1 [Source:HGNC Symbol;Acc:HGNC:2345]
203	NIN	ENSG00000100503	ninein [Source:HGNC Symbol;Acc:HGNC:14906]
204	SAMD9	ENSG00000205413	sterile alpha motif domain containing 9 [Source:HGNC Symbol;Acc:HGNC:1348]
205	SYK	ENSG00000165025	spleen associated tyrosine kinase [Source:HGNC Symbol;Acc:HGNC:11491]
206	ARNT	ENSG00000143437	aryl hydrocarbon receptor nuclear translocator [Source:HGNC Symbol;Acc:HGNC:700]
207	CASC5	ENSG00000137812	kinetochore scaffold 1 [Source:HGNC Symbol;Acc:HGNC:24054]
208	DDIT3	ENSG00000175197	DNA damage inducible transcript 3 [Source:HGNC Symbol;Acc:HGNC:2726]
209	MARK1	ENSG00000116141	microtubule affinity regulating kinase 1 [Source:HGNC Symbol;Acc:HGNC:6896]
210	ADAMTS20	ENSG00000173157	ADAM metallopeptidase with thrombospondin type 1 motif 20 [Source:HGNC Symbol;Acc:HGNC:17178]
211	CDK4	ENSG00000135446	cyclin dependent kinase 4 [Source:HGNC Symbol;Acc:HGNC:1773]
212	CDH1	ENSG00000039068	cadherin 1 [Source:HGNC Symbol;Acc:HGNC:1748]	ENTREZGENE
213	EP400	ENSG00000183495	E1A binding protein p400 [Source:HGNC Symbol;Acc:HGNC:11958]
214	DDR2	ENSG00000162733	discoidin domain receptor tyrosine kinase 2 [Source:HGNC Symbol;Acc:HGNC:2731]
215	PLAG1	ENSG00000181690	PLAG1 zinc finger [Source:HGNC Symbol;Acc:HGNC:9045]
216	CD79B	ENSG00000007312	CD79b molecule [Source:HGNC Symbol;Acc:HGNC:1699]
217	DEK	ENSG00000124795	DEK proto-oncogene [Source:HGNC Symbol;Acc:HGNC:2768]
218	FLI1	ENSG00000151702	Fli-1 proto-oncogene, ETS transcription factor [Source:HGNC Symbol;Acc:HGNC:3749]
219	CRTC1	ENSG00000105662	CREB regulated transcription coactivator 1 [Source:HGNC Symbol;Acc:HGNC:16062]
220	IRS2	ENSG00000185950	insulin receptor substrate 2 [Source:HGNC Symbol;Acc:HGNC:6126]
221	SMARCB1	ENSG00000099956	SWI/SNF related, matrix associated, actin dependent regulator of chromatin, subfamily b, member 1 [Source:HGNC Symbol;Acc:HGNC:11103]
222	CMPK1	ENSG00000162368	cytidine/uridine monophosphate kinase 1 [Source:HGNC Symbol;Acc:HGNC:18170]
223	DCC	ENSG00000187323	DCC netrin 1 receptor [Source:HGNC Symbol;Acc:HGNC:2701]
224	CHEK1	ENSG00000149554	checkpoint kinase 1 [Source:HGNC Symbol;Acc:HGNC:1925]
225	SMARCA4	ENSG00000127616	SWI/SNF related, matrix associated, actin dependent regulator of chromatin, subfamily a, member 4 [Source:HGNC Symbol;Acc:HGNC:11100]
226	XPO1	ENSG00000082898	exportin 1 [Source:HGNC Symbol;Acc:HGNC:12825]
227	FOXL2	ENSG00000183770	forkhead box L2 [Source:HGNC Symbol;Acc:HGNC:1092]
228	LTK	ENSG00000062524	leukocyte receptor tyrosine kinase [Source:HGNC Symbol;Acc:HGNC:6721]
229	MUC1	ENSG00000185499	mucin 1, cell surface associated [Source:HGNC Symbol;Acc:HGNC:7508]
230	GNAQ	ENSG00000156052	G protein subunit alpha q [Source:HGNC Symbol;Acc:HGNC:4390]
231	BCL2	ENSG00000171791	BCL2, apoptosis regulator [Source:HGNC Symbol;Acc:HGNC:990]
232	NFKB2	ENSG00000077150	nuclear factor kappa B subunit 2 [Source:HGNC Symbol;Acc:HGNC:7795]
233	MLH1	ENSG00000076242	mutL homolog 1 [Source:HGNC Symbol;Acc:HGNC:7127]	UNIPROT_GN
234	XPA	ENSG00000136936	XPA, DNA damage recognition and repair factor [Source:HGNC Symbol;Acc:HGNC:12814]	DBASS5	UNIPROT_GN
235	HRAS	ENSG00000174775	HRas proto-oncogene, GTPase [Source:HGNC Symbol;Acc:HGNC:5173]
236	EML4	ENSG00000143924	echinoderm microtubule associated protein like 4 [Source:HGNC Symbol;Acc:HGNC:1316]
237	PTPRT	ENSG00000196090	protein tyrosine phosphatase, receptor type T [Source:HGNC Symbol;Acc:HGNC:9682]
238	RALGDS	ENSG00000160271	ral guanine nucleotide dissociation stimulator [Source:HGNC Symbol;Acc:HGNC:9842]
239	PIK3CB	ENSG00000051382	phosphatidylinositol-4,5-bisphosphate 3-kinase catalytic subunit beta [Source:HGNC Symbol;Acc:HGNC:8976]
240	FOXO3	ENSG00000118689	forkhead box O3 [Source:HGNC Symbol;Acc:HGNC:3821]
241	MYH9	ENSG00000100345	myosin heavy chain 9 [Source:HGNC Symbol;Acc:HGNC:7579]
242	MAP2K4	ENSG00000065559	mitogen-activated protein kinase kinase 4 [Source:HGNC Symbol;Acc:HGNC:6844]
243	ITGB2	ENSG00000160255	integrin subunit beta 2 [Source:HGNC Symbol;Acc:HGNC:6155]	WIKIGENE
244	PPP2R1A	ENSG00000105568	protein phosphatase 2 scaffold subunit Aalpha [Source:HGNC Symbol;Acc:HGNC:9302]
245	TET2	ENSG00000168769	tet methylcytosine dioxygenase 2 [Source:HGNC Symbol;Acc:HGNC:25941]
246	ING4	ENSG00000111653	inhibitor of growth family member 4 [Source:HGNC Symbol;Acc:HGNC:19423]
247	IDH2	ENSG00000182054	isocitrate dehydrogenase (NADP(+)) 2, mitochondrial [Source:HGNC Symbol;Acc:HGNC:5383]
248	APC	ENSG00000134982	APC, WNT signaling pathway regulator [Source:HGNC Symbol;Acc:HGNC:583]	HGNC
249	SMAD4	ENSG00000141646	SMAD family member 4 [Source:HGNC Symbol;Acc:HGNC:6770]
250	BCL6	ENSG00000113916	B-cell CLL/lymphoma 6 [Source:HGNC Symbol;Acc:HGNC:1001]
251	CDKN2B	ENSG00000147883	cyclin dependent kinase inhibitor 2B [Source:HGNC Symbol;Acc:HGNC:1788]
252	NPM1	ENSG00000181163	nucleophosmin [Source:HGNC Symbol;Acc:HGNC:7910]
253	FGFR4	ENSG00000160867	fibroblast growth factor receptor 4 [Source:HGNC Symbol;Acc:HGNC:3691]
254	G6PD	ENSG00000160211	glucose-6-phosphate dehydrogenase [Source:HGNC Symbol;Acc:HGNC:4057]	UNIPROT_GN
255	AKAP9	ENSG00000127914	A-kinase anchoring protein 9 [Source:HGNC Symbol;Acc:HGNC:379]
256	CDH11	ENSG00000140937	cadherin 11 [Source:HGNC Symbol;Acc:HGNC:1750]
257	PIK3CD	ENSG00000171608	phosphatidylinositol-4,5-bisphosphate 3-kinase catalytic subunit delta [Source:HGNC Symbol;Acc:HGNC:8977]
258	CDKN2A	ENSG00000147889	cyclin dependent kinase inhibitor 2A [Source:HGNC Symbol;Acc:HGNC:1787]	VEGA_GENE	UNIPROT_GN
259	BCL9	ENSG00000116128	B-cell CLL/lymphoma 9 [Source:HGNC Symbol;Acc:HGNC:1008]
260	MAPK8	ENSG00000107643	mitogen-activated protein kinase 8 [Source:HGNC Symbol;Acc:HGNC:6881]
261	ERCC3	ENSG00000163161	ERCC excision repair 3, TFIIH core complex helicase subunit [Source:HGNC Symbol;Acc:HGNC:3435]	ENTREZGENE
262	PTCH1	ENSG00000185920	patched 1 [Source:HGNC Symbol;Acc:HGNC:9585]	WIKIGENE
263	RECQL4	ENSG00000160957	RecQ like helicase 4 [Source:HGNC Symbol;Acc:HGNC:9949]
264	IGF1R	ENSG00000140443	insulin like growth factor 1 receptor [Source:HGNC Symbol;Acc:HGNC:5465]
265	TPR	ENSG00000047410	translocated promoter region, nuclear basket protein [Source:HGNC Symbol;Acc:HGNC:12017]
266	BCL10	ENSG00000142867	B-cell CLL/lymphoma 10 [Source:HGNC Symbol;Acc:HGNC:989]
267	BRD3	ENSG00000169925	bromodomain containing 3 [Source:HGNC Symbol;Acc:HGNC:1104]
268	PGAP3	ENSG00000161395	post-GPI attachment to proteins 3 [Source:HGNC Symbol;Acc:HGNC:23719]
269	SF3B1	ENSG00000115524	splicing factor 3b subunit 1 [Source:HGNC Symbol;Acc:HGNC:10768]
270	TSHR	ENSG00000165409	thyroid stimulating hormone receptor [Source:HGNC Symbol;Acc:HGNC:12373]
271	MYC	ENSG00000136997	v-myc avian myelocytomatosis viral oncogene homolog [Source:HGNC Symbol;Acc:HGNC:7553]
272	KAT6A	ENSG00000083168	lysine acetyltransferase 6A [Source:HGNC Symbol;Acc:HGNC:13013]
273	THBS1	ENSG00000137801	thrombospondin 1 [Source:HGNC Symbol;Acc:HGNC:11785]
274	RHOH	ENSG00000168421	ras homolog family member H [Source:HGNC Symbol;Acc:HGNC:686]
275	ATR	ENSG00000175054	ATR serine/threonine kinase [Source:HGNC Symbol;Acc:HGNC:882]	UNIPROT_GN
276	GNA11	ENSG00000088256	G protein subunit alpha 11 [Source:HGNC Symbol;Acc:HGNC:4379]
277	TAL1	ENSG00000162367	TAL bHLH transcription factor 1, erythroid differentiation factor [Source:HGNC Symbol;Acc:HGNC:11556]
278	JUN	ENSG00000177606	Jun proto-oncogene, AP-1 transcription factor subunit [Source:HGNC Symbol;Acc:HGNC:6204]
279	CSF1R	ENSG00000182578	colony stimulating factor 1 receptor [Source:HGNC Symbol;Acc:HGNC:2433]
280	ETV1	ENSG00000006468	ETS variant 1 [Source:HGNC Symbol;Acc:HGNC:3490]
281	BCL2L1	ENSG00000171552	BCL2 like 1 [Source:HGNC Symbol;Acc:HGNC:992]
282	BCL11B	ENSG00000127152	B-cell CLL/lymphoma 11B [Source:HGNC Symbol;Acc:HGNC:13222]
283	RNASEL	ENSG00000135828	ribonuclease L [Source:HGNC Symbol;Acc:HGNC:10050]
284	BIRC2	ENSG00000110330	baculoviral IAP repeat containing 2 [Source:HGNC Symbol;Acc:HGNC:590]
285	NTRK3	ENSG00000140538	neurotrophic receptor tyrosine kinase 3 [Source:HGNC Symbol;Acc:HGNC:8033]
286	PIK3R2	ENSG00000105647	phosphoinositide-3-kinase regulatory subunit 2 [Source:HGNC Symbol;Acc:HGNC:8980]
287	ABL1	ENSG00000097007	ABL proto-oncogene 1, non-receptor tyrosine kinase [Source:HGNC Symbol;Acc:HGNC:76]
288	KEAP1	ENSG00000079999	kelch like ECH associated protein 1 [Source:HGNC Symbol;Acc:HGNC:23177]
289	PLEKHG5	ENSG00000171680	pleckstrin homology and RhoGEF domain containing G5 [Source:HGNC Symbol;Acc:HGNC:29105]
290	NF2	ENSG00000186575	neurofibromin 2 [Source:HGNC Symbol;Acc:HGNC:7773]
291	CRBN	ENSG00000113851	cereblon [Source:HGNC Symbol;Acc:HGNC:30185]
292	DPYD	ENSG00000188641	dihydropyrimidine dehydrogenase [Source:HGNC Symbol;Acc:HGNC:3012]	HGNC
293	ADGRA2	ENSG00000020181	adhesion G protein-coupled receptor A2 [Source:HGNC Symbol;Acc:HGNC:17849]
294	SSX1	ENSG00000126752	SSX family member 1 [Source:HGNC Symbol;Acc:HGNC:11335]
295	TSC2	ENSG00000103197	tuberous sclerosis 2 [Source:HGNC Symbol;Acc:HGNC:12363]	DBASS5	VEGA_GENE
296	FANCF	ENSG00000183161	Fanconi anemia complementation group F [Source:HGNC Symbol;Acc:HGNC:3587]
297	AR	ENSG00000169083	androgen receptor [Source:HGNC Symbol;Acc:HGNC:644]	VEGA_GENE	UNIPROT_GN
298	CRKL	ENSG00000099942	CRK like proto-oncogene, adaptor protein [Source:HGNC Symbol;Acc:HGNC:2363]
299	CDH2	ENSG00000170558	cadherin 2 [Source:HGNC Symbol;Acc:HGNC:1759]
300	DAXX	ENSG00000204209	death domain associated protein [Source:HGNC Symbol;Acc:HGNC:2681]
301	KDM6A	ENSG00000147050	lysine demethylase 6A [Source:HGNC Symbol;Acc:HGNC:12637]
302	FLT4	ENSG00000037280	fms related tyrosine kinase 4 [Source:HGNC Symbol;Acc:HGNC:3767]
303	ATF1	ENSG00000123268	activating transcription factor 1 [Source:HGNC Symbol;Acc:HGNC:783]
304	IL6ST	ENSG00000134352	interleukin 6 signal transducer [Source:HGNC Symbol;Acc:HGNC:6021]
305	LTF	ENSG00000012223	lactotransferrin [Source:HGNC Symbol;Acc:HGNC:6720]
306	FGFR3	ENSG00000068078	fibroblast growth factor receptor 3 [Source:HGNC Symbol;Acc:HGNC:3690]
307	HSP90AB1	ENSG00000096384	heat shock protein 90 alpha family class B member 1 [Source:HGNC Symbol;Acc:HGNC:5258]
308	NKX2-1	ENSG00000136352	NK2 homeobox 1 [Source:HGNC Symbol;Acc:HGNC:11825]
309	MAGI1	ENSG00000151276	membrane associated guanylate kinase, WW and PDZ domain containing 1 [Source:HGNC Symbol;Acc:HGNC:946]
310	ETS1	ENSG00000134954	ETS proto-oncogene 1, transcription factor [Source:HGNC Symbol;Acc:HGNC:3488]
311	TCF12	ENSG00000140262	transcription factor 12 [Source:HGNC Symbol;Acc:HGNC:11623]
312	RAD50	ENSG00000113522	RAD50 double strand break repair protein [Source:HGNC Symbol;Acc:HGNC:9816]
313	ARID2	ENSG00000189079	AT-rich interaction domain 2 [Source:HGNC Symbol;Acc:HGNC:18037]
314	KRAS	ENSG00000133703	KRAS proto-oncogene, GTPase [Source:HGNC Symbol;Acc:HGNC:6407]
315	BCL2L2	ENSG00000258643	BCL2L2-PABPN1 readthrough [Source:HGNC Symbol;Acc:HGNC:42959]
315	BCL2L2	ENSG00000129473	BCL2 like 2 [Source:HGNC Symbol;Acc:HGNC:995]
316	MYCN	ENSG00000134323	v-myc avian myelocytomatosis viral oncogene neuroblastoma derived homolog [Source:HGNC Symbol;Acc:HGNC:7559]
317	SYNE1	ENSG00000131018	spectrin repeat containing nuclear envelope protein 1 [Source:HGNC Symbol;Acc:HGNC:17089]
318	BRAF	ENSG00000157764	B-Raf proto-oncogene, serine/threonine kinase [Source:HGNC Symbol;Acc:HGNC:1097]
319	PAX5	ENSG00000196092	paired box 5 [Source:HGNC Symbol;Acc:HGNC:8619]
320	NCOA1	ENSG00000084676	nuclear receptor coactivator 1 [Source:HGNC Symbol;Acc:HGNC:7668]
321	NOTCH1	ENSG00000148400	notch 1 [Source:HGNC Symbol;Acc:HGNC:7881]
322	PPARG	ENSG00000132170	peroxisome proliferator activated receptor gamma [Source:HGNC Symbol;Acc:HGNC:9236]
323	AKT3	ENSG00000117020	AKT serine/threonine kinase 3 [Source:HGNC Symbol;Acc:HGNC:393]
324	TNFAIP3	ENSG00000118503	TNF alpha induced protein 3 [Source:HGNC Symbol;Acc:HGNC:11896]
325	NCOA4	ENSG00000266412	nuclear receptor coactivator 4 [Source:HGNC Symbol;Acc:HGNC:7671]
326	CHEK2	ENSG00000183765	checkpoint kinase 2 [Source:HGNC Symbol;Acc:HGNC:16627]
327	CDH5	ENSG00000179776	cadherin 5 [Source:HGNC Symbol;Acc:HGNC:1764]
328	FOXO1	ENSG00000150907	forkhead box O1 [Source:HGNC Symbol;Acc:HGNC:3819]
329	PKHD1	ENSG00000170927	polycystic kidney and hepatic disease 1 (autosomal recessive) [Source:HGNC Symbol;Acc:HGNC:9016]	WIKIGENE
330	MCL1	ENSG00000143384	BCL2 family apoptosis regulator [Source:HGNC Symbol;Acc:HGNC:6943]
331	MUTYH	ENSG00000132781	mutY DNA glycosylase [Source:HGNC Symbol;Acc:HGNC:7527]	HGNC
332	FANCC	ENSG00000158169	Fanconi anemia complementation group C [Source:HGNC Symbol;Acc:HGNC:3584]
333	PAX8	ENSG00000125618	paired box 8 [Source:HGNC Symbol;Acc:HGNC:8622]
334	IKBKE	ENSG00000263528	inhibitor of kappa light polypeptide gene enhancer in B-cells, kinase epsilon [Source:HGNC Symbol;Acc:HGNC:14552]
335	HIF1A	ENSG00000100644	hypoxia inducible factor 1 alpha subunit [Source:HGNC Symbol;Acc:HGNC:4910]
336	TRRAP	ENSG00000196367	transformation/transcription domain associated protein [Source:HGNC Symbol;Acc:HGNC:12347]
337	SOCS1	ENSG00000185338	suppressor of cytokine signaling 1 [Source:HGNC Symbol;Acc:HGNC:19383]
338	CDH20	ENSG00000101542	cadherin 20 [Source:HGNC Symbol;Acc:HGNC:1760]
339	EPHB4	ENSG00000196411	EPH receptor B4 [Source:HGNC Symbol;Acc:HGNC:3395]
340	ZNF521	ENSG00000198795	zinc finger protein 521 [Source:HGNC Symbol;Acc:HGNC:24605]
341	HLF	ENSG00000108924	HLF, PAR bZIP transcription factor [Source:HGNC Symbol;Acc:HGNC:4977]
342	RET	ENSG00000165731	ret proto-oncogene [Source:HGNC Symbol;Acc:HGNC:9967]
343	RUNX1	ENSG00000159216	runt related transcription factor 1 [Source:HGNC Symbol;Acc:HGNC:10471]	HGNC	DBASS3
344	XPC	ENSG00000154767	XPC complex subunit, DNA damage recognition and repair factor [Source:HGNC Symbol;Acc:HGNC:12816]	ENTREZGENE
345	ARID1A	ENSG00000117713	AT-rich interaction domain 1A [Source:HGNC Symbol;Acc:HGNC:11110]
346	MRE11A	ENSG00000020922	MRE11 homolog, double strand break repair nuclease [Source:HGNC Symbol;Acc:HGNC:7230]
347	MBD1	ENSG00000141644	methyl-CpG binding domain protein 1 [Source:HGNC Symbol;Acc:HGNC:6916]
348	TNFRSF14	ENSG00000157873	TNF receptor superfamily member 14 [Source:HGNC Symbol;Acc:HGNC:11912]
349	HCAR1	ENSG00000196917	hydroxycarboxylic acid receptor 1 [Source:HGNC Symbol;Acc:HGNC:4532]
350	EPHB1	ENSG00000154928	EPH receptor B1 [Source:HGNC Symbol;Acc:HGNC:3392]
351	RB1	ENSG00000139687	RB transcriptional corepressor 1 [Source:HGNC Symbol;Acc:HGNC:9884]	HGNC	DBASS3
352	CDC73	ENSG00000134371	cell division cycle 73 [Source:HGNC Symbol;Acc:HGNC:16783]
353	KAT6B	ENSG00000156650	lysine acetyltransferase 6B [Source:HGNC Symbol;Acc:HGNC:17582]
354	SOX2	ENSG00000181449	SRY-box 2 [Source:HGNC Symbol;Acc:HGNC:11195]
355	AMER1	ENSG00000184675	APC membrane recruitment protein 1 [Source:HGNC Symbol;Acc:HGNC:26837]
356	SDHA	ENSG00000073578	succinate dehydrogenase complex flavoprotein subunit A [Source:HGNC Symbol;Acc:HGNC:10680]
357	NRAS	ENSG00000213281	neuroblastoma RAS viral oncogene homolog [Source:HGNC Symbol;Acc:HGNC:7989]
358	AURKA	ENSG00000087586	aurora kinase A [Source:HGNC Symbol;Acc:HGNC:11393]
359	ADGRL3	ENSG00000150471	adhesion G protein-coupled receptor L3 [Source:HGNC Symbol;Acc:HGNC:20974]
360	VHL	ENSG00000134086	von Hippel-Lindau tumor suppressor [Source:HGNC Symbol;Acc:HGNC:12687]	HGNC
361	WRN	ENSG00000165392	Werner syndrome RecQ like helicase [Source:HGNC Symbol;Acc:HGNC:12791]	DBASS5	VEGA_GENE
362	DST	ENSG00000151914	dystonin [Source:HGNC Symbol;Acc:HGNC:1090]
363	BAP1	ENSG00000163930	BRCA1 associated protein 1 [Source:HGNC Symbol;Acc:HGNC:950]
364	ROS1	ENSG00000047936	ROS proto-oncogene 1, receptor tyrosine kinase [Source:HGNC Symbol;Acc:HGNC:10261]
365	MSH2	ENSG00000095002	mutS homolog 2 [Source:HGNC Symbol;Acc:HGNC:7325]	WIKIGENE
366	CYLD	ENSG00000083799	CYLD lysine 63 deubiquitinase [Source:HGNC Symbol;Acc:HGNC:2584]
367	SRC	ENSG00000197122	SRC proto-oncogene, non-receptor tyrosine kinase [Source:HGNC Symbol;Acc:HGNC:11283]
368	FBXW7	ENSG00000109670	F-box and WD repeat domain containing 7 [Source:HGNC Symbol;Acc:HGNC:16712]
369	MDM4	ENSG00000198625	MDM4, p53 regulator [Source:HGNC Symbol;Acc:HGNC:6974]
370	CEBPA	ENSG00000245848	CCAAT/enhancer binding protein alpha [Source:HGNC Symbol;Acc:HGNC:1833]
371	GATA1	ENSG00000102145	GATA binding protein 1 [Source:HGNC Symbol;Acc:HGNC:4170]
372	ERCC2	ENSG00000104884	ERCC excision repair 2, TFIIH core complex helicase subunit [Source:HGNC Symbol;Acc:HGNC:3434]
373	PBX1	ENSG00000185630	PBX homeobox 1 [Source:HGNC Symbol;Acc:HGNC:8632]
374	PRDM1	ENSG00000057657	PR/SET domain 1 [Source:HGNC Symbol;Acc:HGNC:9346]	HGNC
375	RPS6KA2	ENSG00000071242	ribosomal protein S6 kinase A2 [Source:HGNC Symbol;Acc:HGNC:10431]
376	FN1	ENSG00000115414	fibronectin 1 [Source:HGNC Symbol;Acc:HGNC:3778]
377	MTR	ENSG00000116984	5-methyltetrahydrofolate-homocysteine methyltransferase [Source:HGNC Symbol;Acc:HGNC:7468]	DBASS3
378	BUB1B	ENSG00000156970	BUB1 mitotic checkpoint serine/threonine kinase B [Source:HGNC Symbol;Acc:HGNC:1149]
379	PHOX2B	ENSG00000109132	paired like homeobox 2b [Source:HGNC Symbol;Acc:HGNC:9143]
380	PBRM1	ENSG00000163939	polybromo 1 [Source:HGNC Symbol;Acc:HGNC:30064]
381	FANCG	ENSG00000221829	Fanconi anemia complementation group G [Source:HGNC Symbol;Acc:HGNC:3588]	WIKIGENE
382	HSP90AA1	ENSG00000080824	heat shock protein 90 alpha family class A member 1 [Source:HGNC Symbol;Acc:HGNC:5253]
383	ICK	ENSG00000112144	intestinal cell kinase [Source:HGNC Symbol;Acc:HGNC:21219]
384	MLLT10	ENSG00000078403	myeloid/lymphoid or mixed-lineage leukemia; translocated to, 10 [Source:HGNC Symbol;Acc:HGNC:16063]
385	RRM1	ENSG00000167325	ribonucleotide reductase catalytic subunit M1 [Source:HGNC Symbol;Acc:HGNC:10451]
386	MAGEA1	ENSG00000198681	MAGE family member A1 [Source:HGNC Symbol;Acc:HGNC:6796]
387	FANCD2	ENSG00000144554	Fanconi anemia complementation group D2 [Source:HGNC Symbol;Acc:HGNC:3585]	WIKIGENE
388	PIM1	ENSG00000137193	Pim-1 proto-oncogene, serine/threonine kinase [Source:HGNC Symbol;Acc:HGNC:8986]
389	TRIM24	ENSG00000122779	tripartite motif containing 24 [Source:HGNC Symbol;Acc:HGNC:11812]
390	USP9X	ENSG00000124486	ubiquitin specific peptidase 9, X-linked [Source:HGNC Symbol;Acc:HGNC:12632]
391	TRIP11	ENSG00000100815	thyroid hormone receptor interactor 11 [Source:HGNC Symbol;Acc:HGNC:12305]
392	MAFB	ENSG00000204103	MAF bZIP transcription factor B [Source:HGNC Symbol;Acc:HGNC:6408]
393	NFE2L2	ENSG00000116044	nuclear factor, erythroid 2 like 2 [Source:HGNC Symbol;Acc:HGNC:7782]
394	PMS2	ENSG00000122512	PMS1 homolog 2, mismatch repair system component [Source:HGNC Symbol;Acc:HGNC:9122]	WIKIGENE
395	RNF2	ENSG00000121481	ring finger protein 2 [Source:HGNC Symbol;Acc:HGNC:10061]
396	NOTCH4	ENSG00000204301	notch 4 [Source:HGNC Symbol;Acc:HGNC:7884]
397	KLF6	ENSG00000067082	Kruppel like factor 6 [Source:HGNC Symbol;Acc:HGNC:2235]
398	BIRC3	ENSG00000023445	baculoviral IAP repeat containing 3 [Source:HGNC Symbol;Acc:HGNC:591]
399	RNF213	ENSG00000173821	ring finger protein 213 [Source:HGNC Symbol;Acc:HGNC:14539]
400	PARP1	ENSG00000143799	poly(ADP-ribose) polymerase 1 [Source:HGNC Symbol;Acc:HGNC:270]
401	ACVR2A	ENSG00000121989	activin A receptor type 2A [Source:HGNC Symbol;Acc:HGNC:173]
402	TOP1	ENSG00000198900	topoisomerase (DNA) I [Source:HGNC Symbol;Acc:HGNC:11986]
403	POT1	ENSG00000128513	protection of telomeres 1 [Source:HGNC Symbol;Acc:HGNC:17284]
404	AFF3	ENSG00000144218	AF4/FMR2 family member 3 [Source:HGNC Symbol;Acc:HGNC:6473]
405	MYB	ENSG00000118513	MYB proto-oncogene, transcription factor [Source:HGNC Symbol;Acc:HGNC:7545]
406	FZR1	ENSG00000105325	fizzy/cell division cycle 20 related 1 [Source:HGNC Symbol;Acc:HGNC:24824]
407	XRCC2	ENSG00000196584	X-ray repair cross complementing 2 [Source:HGNC Symbol;Acc:HGNC:12829]
408	BTK	ENSG00000010671	Bruton tyrosine kinase [Source:HGNC Symbol;Acc:HGNC:1133]	WIKIGENE
409	ITGA10	ENSG00000143127	integrin subunit alpha 10 [Source:HGNC Symbol;Acc:HGNC:6135]
